# Supplementary material for: Human Cytochrome P450 1, 2, 3 Families as Pharmacogenes with Emphases on Their Antimalarial and Antituberculosis Drugs and Prevalent African Alleles
Source: Int J Mol Sci. 2023 Feb 8;24(4):3383. doi: 10.3390/ijms24043383 (PMC9961538; doi:10.3390/ijms24043383)
Supplement: Supplementary file 1 [file ijms-24-03383-s001.zip]

Archive with 1 entries (1 files):
- ijms-2130595-supplementary.pdf
